# Supplementary material for: Probiotic Supplements on Oncology Patients’ Treatment-Related Side Effects: A Systematic Review of Randomized Controlled Trials
Source: Int J Environ Res Public Health. 2021 Apr 17;18(8):4265. doi: 10.3390/ijerph18084265 (PMC8074215; doi:10.3390/ijerph18084265)
Supplement: Supplementary file 1 [file ijerph-18-04265-s001.zip]

Archive with 1 entries (1 files):
- ijerph-1179114-SI.pdf
